# Supplementary material for: Effect of Lactic Acid Bacteria-Derived Postbiotic Supplementation on Tuberculosis in Wild Boar Populations
Source: Pathogens. 2024 Dec 8;13(12):1078. doi: 10.3390/pathogens13121078 (PMC11728476; doi:10.3390/pathogens13121078)
Supplement: Supplementary file 1 [file pathogens-13-01078-s001.zip]

Archive with 1 entries (1 files):
- pathogens-3295713-Table S1.xlsx
