# Supplementary material for: Effect of Lactic Acid Bacteria-Derived Postbiotic Supplementation on Tuberculosis in Wild Boar Populations
Source: Pathogens. 2024 Dec 8;13(12):1078. doi: 10.3390/pathogens13121078 (PMC11728476; doi:10.3390/pathogens13121078)
Supplement: Supplementary file 1 [file pathogens-13-01078-s001.zip › pathogens-3295713-Table S1.xlsx]

## Sheet: Hoja1
Hunting event	Date	Estate	Hunted wild boar	Inspected Wild boar	TB Lesions	Generalized Lesions	Localized Lesions	Not completely inspected	Collected Sera	Positive Sera
1	2018-01-20	ALT	151	10	0	0	0	NA	10	0
2	2019-01-19	ALT	191	10	0	0	0	NA	10	0
3	2017-11-04	CAM	71	10	0	0	0	0	10	0
4	2018-10-17	CAM	116	10	0	0	0	0	10	0
5	2018-01-12	CDV	90	0	0	0	0	NA	6	0
6	2019-02-07	CDV	131	10	0	0	0	0	10	0
7	2017-12-03	CV	10	9	7	1	3	3	9	6
8	2018-02-03	CV	7	0	0	0	0	NA	7	7
9	2018-11-14	CV	45	0	0	0	0	NA	10	9
10	2019-01-30	CV	45	0	0	0	0	NA	10	8
11	2017-12-13	CG	57	10	8	2	6	0	10	6
12	2018-02-15	CG	88	10	4	1	3	0	10	7
13	2019-02-20	CG	39	8	6	2	1	3	8	7
14	2017-11-04	DM	53	10	5	0	5	0	10	0
15	2018-11-09	DM	55	9	1	0	1	0	9	0
16	2018-02-10	AVL	15	15	5	2	3	0	15	8
17	2018-11-15	AVL	87	0	0	0	0	NA	10	5
18	2019-01-03	AVL	13	10	4	2	1	1	10	0
19	2018-02-03	ECM	48	10	0	0	0	NA	10	0
20	2019-01-11	ECM	60	10	2	1	1	0	10	0
21	2018-01-27	ECR	185	10	5	0	5	0	10	3
22	2019-02-09	ECR	175	10	0	0	0	0	10	3
23	2017-11-18	GSB	107	0	0	0	0	0	14	5
24	2018-12-22	GSB	161	8	0	0	0	0	8	0
25	2017-10-31	GVL	132	10	1	0	1	0	0	NA
26	2018-11-24	GVL	75	10	3	1	1	1	0	NA
27	2018-02-09	LCR	11	10	10	4	6	0	10	8
28	2019-01-14	LCR	7	5	5	0	0	5	5	0
29	2017-12-28	LSN	38	10	2	0	2	0	10	2
30	2019-01-18	LSN	148	10	0	0	0	0	10	3
31	2018-01-20	LJR	11	10	0	0	0	NA	10	3
32	2019-01-09	LJR	16	3	0	0	0	0	3	0
33	2018-01-20	LNV	171	10	8	3	5	0	10	7
34	2018-12-13	LNV	178	15	3	1	2	0	15	1
35	2017-11-15	SNT	33	10	0	0	0	0	10	2
36	2019-02-18	SNT	31	0	0	0	0	NA	9	0
37	2017-11-22	TRN	103	10	7	4	3	0	0	NA
38	2019-01-12	TRN	86	10	3	0	3	0	0	NA
39	2017-11-11	VDC	17	9	7	2	5	0	9	6
40	2017-12-16	VDC	17	8	0	0	0	0	10	3
41	2018-01-13	VDC	49	10	8	0	8	0	10	3
42	2018-11-17	VDC	16	9	5	0	5	0	9	3
43	2018-12-08	VDC	44	0	0	0	0	0	10	4
44	2018-12-22	VDC	56	10	8	1	1	6	10	6
45	2018-02-13	VDP	72	10	6	2	4	0	10	5
46	2019-02-14	VDP	49	8	6	0	0	NA	10	6
47	2019-02-15	VDP	30	10	5	0	0	NA	10	7
48	2017-10-20	VSJ	8	4	2	1	1	0	4	0
49	2018-01-27	VSJ	18	9	4	1	3	0	9	3
50	2018-10-27	VSJ	18	10	5	1	3	1	10	7
51	2019-01-12	VSJ	15	10	1	0	1	0	10	0
			3449	409	146	32	83	20	449	153
